# Supplementary material for: Determination of the Diagnostic Performance of Laboratory Tests in the Absence of a Perfect Reference Standard: The Case of SARS-CoV-2 Tests
Source: Diagnostics (Basel). 2023 Sep 9;13(18):2892. doi: 10.3390/diagnostics13182892 (PMC10530219; doi:10.3390/diagnostics13182892)
Supplement: Supplementary file 1 [file diagnostics-13-02892-s001.zip]

Archive with 1 entries (1 files):
- diagnostics-2521106-supplementary.bug
