# Supplementary material for: Determination of the Diagnostic Performance of Laboratory Tests in the Absence of a Perfect Reference Standard: The Case of SARS-CoV-2 Tests
Source: Diagnostics (Basel). 2023 Sep 9;13(18):2892. doi: 10.3390/diagnostics13182892 (PMC10530219; doi:10.3390/diagnostics13182892)
Supplement: Supplementary file 1 [file diagnostics-13-02892-s001.zip › diagnostics-2521106-supplementary.bug]

## Auto-generated Hui-Walter model created by script version 0.1 on 2023-09-03

model{

	## Observation layer:

	# Complete observations (N=1462):
	for(p in 1:Populations){
		Tally_RR[1:4,p] ~ dmulti(prob_RR[1:4,p], N_RR[p])

		prob_RR[1:4,p] <- se_prob[1:4,p] + sp_prob[1:4,p]
	}


	## Observation probabilities:

	for(p in 1:Populations){

		# Probability of observing Test1- Test2- from a true positive::
		se_prob[1,p] <- prev[p] * ((1-se[1])*(1-se[2]) +covse12)
		# Probability of observing Test1- Test2- from a true negative::
		sp_prob[1,p] <- (1-prev[p]) * (sp[1]*sp[2] +covsp12)

		# Probability of observing Test1+ Test2- from a true positive::
		se_prob[2,p] <- prev[p] * (se[1]*(1-se[2]) -covse12)
		# Probability of observing Test1+ Test2- from a true negative::
		sp_prob[2,p] <- (1-prev[p]) * ((1-sp[1])*sp[2] -covsp12)

		# Probability of observing Test1- Test2+ from a true positive::
		se_prob[3,p] <- prev[p] * ((1-se[1])*se[2] -covse12)
		# Probability of observing Test1- Test2+ from a true negative::
		sp_prob[3,p] <- (1-prev[p]) * (sp[1]*(1-sp[2]) -covsp12)

		# Probability of observing Test1+ Test2+ from a true positive::
		se_prob[4,p] <- prev[p] * (se[1]*se[2] +covse12)
		# Probability of observing Test1+ Test2+ from a true negative::
		sp_prob[4,p] <- (1-prev[p]) * ((1-sp[1])*(1-sp[2]) +covsp12)

	}


	## Priors:

	# Prevalence in population 1. Symptoms:
	prev[1] ~ dbeta(1,1)

	# Prevalence in population 2. Exposition:
	prev[2] ~ dbeta(1,1)

	# Prevalence in population 3. Other:
	prev[3] ~ dbeta(1,1)


	# Sensitivity of Test1 test:
	se[1] ~ dbeta(1,1)T(1-sp[1], )
	# Specificity of Test1 test:
	sp[1] ~ dbeta(1,1)

	# Sensitivity of Test2 test:
	se[2] ~ dbeta(1,1)T(1-sp[2], )
	# Specificity of Test2 test:
	sp[2] ~ dbeta(1,1)


	# Covariance in sensitivity between Test1 and Test2 tests:
	# covse12 ~ dunif( (se[1]-1)*(1-se[2]) , min(se[1],se[2]) - se[1]*se[2] )  ## if the sensitivity of these tests may be correlated
	 covse12 <- 0  ## if the sensitivity of these tests can be assumed to be independent
	# Covariance in specificity between Test1 and Test2 tests:
	# covsp12 ~ dunif( (sp[1]-1)*(1-sp[2]) , min(sp[1],sp[2]) - sp[1]*sp[2] )  ## if the specificity of these tests may be correlated
	 covsp12 <- 0  ## if the specificity of these tests can be assumed to be independent

}

#monitor# se, sp, prev, covse12, covsp12

## Inits:
inits{
"se" <- c(0.5, 0.99)
"sp" <- c(0.99, 0.75)
"prev" <- c(0.05, 0.95, 0.05)
# "covse12" <- 0
# "covsp12" <- 0
}
inits{
"se" <- c(0.99, 0.5)
"sp" <- c(0.75, 0.99)
"prev" <- c(0.95, 0.05, 0.95)
# "covse12" <- 0
# "covsp12" <- 0
}
inits{
"se" <- c(0.90, 0.6)
"sp" <- c(0.80, 0.90)
"prev" <- c(0.09, 0.04, 0.99)
# "covse12" <- 0
# "covsp12" <- 0
}

## Data:
data{
"Populations" <- 3
"N_RR" <- c(1110, 59, 293)
"Tally_RR" <- structure(c(993, 1, 35, 81, 52, 0, 4, 3, 274, 1, 10, 8), .Dim = c(4, 3))
}
